# Supplementary material for: Differentially Methylated DNA Regions and Left Ventricular Hypertrophy in African Americans: A HyperGEN Study
Source: Genes (Basel). 2022 Sep 22;13(10):1700. doi: 10.3390/genes13101700 (PMC9601679; doi:10.3390/genes13101700)
Supplement: Supplementary file 1 [file genes-13-01700-s001.zip]

Archive with 1 entries (1 files):
- genes-1811148-supplementary.pdf
